# Supplementary material for: Molecular Mechanisms of Intestinal Protection by Levilactobacillus brevis 23017 against Salmonella typhimurium C7731-Induced Damage: Role of Nrf2
Source: Microorganisms. 2024 Jun 1;12(6):1135. doi: 10.3390/microorganisms12061135 (PMC11205325; doi:10.3390/microorganisms12061135)
Supplement: Supplementary file 1 [file microorganisms-12-01135-s001.zip]

Archive with 1 entries (1 files):
- microorganisms-2977787-supplementary.pdf
